# Supplementary material for: Human gut metatranscriptome changes induced by a fermented milk product are associated with improved tolerance to a flatulogenic diet
Source: Comput Struct Biotechnol J. 2022 Apr 5;20:1632–41. doi: 10.1016/j.csbj.2022.04.001 (PMC9014321; doi:10.1016/j.csbj.2022.04.001)
Supplement: Supplementary data 2 [file mmc2.xlsx]

## Sheet: Danone_new_metadata
SampleID	TP1	TP2	TP3	TP4	TP5
#01	0	0	0	0	0
#02	0	0	0	0	0
#03	0	0	0	0	0
#04	0	0	0	0	0
#05	0	0	0	0	0
#06	0	0	0	NA	0
#07	0	0	0	0	0			collected samples
#08	0	0	0	0	0			missing samples
#09	0	0	0	0	0
#10	0	0	0	0	NA
#11	0	0	0	0	0
#12	0	0	0	0	0
#13	0	0	0	0	0
#14	0	0	0	0	0
#15	0	0	0	0	0
#16	0	0	0	0	0
#17	NA	0	0	0	NA
#18	0	0	0	0	0
#19	0	0	0	NA	NA
#20	NA	0	NA	NA	NA
#21	0	0	0	0	NA
#22	0	0	0	0	0
#23	0	0	0	NA	NA
#24	NA	NA	NA	0	0
#25	0	0	0	0	NA
#26	0	0	0	NA	0
#27	0	0	0	0	0
#28	0	0	0	0	0
#29	0	0	0	0	0
#30	0	NA	0	0	0
#31	0	0	0	0	0
#32	0	NA	0	0	NA
#33	0	0	0	0	NA
#34	0	NA	NA	0	0
#35	0	0	0	0	0
#36	0	0	0	NA	0
#37	0	0	0	0	0
#38	NA	0	NA	NA
#39	0	0	0	0	0
#40	0	0	0	0	NA
#41	0	0	0	NA	0
#42	0	0	0	0	0
#43	0	0	0	0	0
#44	NA	NA	NA	0	0
#45	NA	0	NA	NA	0
#46	0	0	0	NA	0
#47	0	0	0	0	0
#48	NA	NA	NA	0	0
#49	0	0	0	0	0
#50	0	0	0	0	0
#51	NA	NA	NA	0	0
#52	0	0	0	0	0
#53	0	0	NA	NA	NA
#54	0	0	NA	NA	NA
#55	NA	NA	NA	0	0
#56	0	0	NA	0	0
#57	0	0	NA	0	0
#58	NA	NA	NA	0	0
#59	0	0	0	0	0
#60	NA	NA	NA	0	0
#61	0	0	NA	NA	NA
#62	0	0	NA	0	NA
#63	0	0	NA	NA	0
#64	NA	NA	NA	0	NA
#65	0	0	0	0	0
#66	0	0	0	0	0
#67	0	0	NA	0	0
