# Supplementary material for: Human gut metatranscriptome changes induced by a fermented milk product are associated with improved tolerance to a flatulogenic diet
Source: Comput Struct Biotechnol J. 2022 Apr 5;20:1632–41. doi: 10.1016/j.csbj.2022.04.001 (PMC9014321; doi:10.1016/j.csbj.2022.04.001)
Supplement: Supplementary data 3 [file mmc3.xlsx]

## Sheet: B_animalis
chr	logFC	P.Value	adj.P.Val	B.lactis ortholog gene name	Higghly expressed in mice (McNulty et al., 2011)	Kegg Onthology	Function	Pathways
O2.UC32-2_GL0031878	2.09846	3,30277027451464e-07	4,02112280922157e-05	RDBE01258	HIGH	Unknown	Major pilin subunit - LPXTG motif	Cell Wall Binding Protein
O2.UC20-2_GL0013282	3.06308	1,23016456173253e-07	1,8139504986363e-05	RDBE01126	HIGH	K10243	Sugar transporter ATP-binding protein	Metabolism and energy
1042403.BALAC2494_00398	1.87471	0.000114657	0.0027919	RDBE00398	HIGH	K03366	(S,S)-butane-2,3-diol dehydrogenase	Metabolism and energy
1042403.BALAC2494_00162	1.71354	3,08956270307225e-06	0.000218345	RDBE00162	HIGH	K00656	formate acetyltransferase	Metabolism and energy
1042403.BALAC2494_00540	1.62797	4,41566724313254e-05	0.00122882	RDBE00541	0	K01589	Phosphoribosylaminoimidazole carboxylase NCAIR mutase subunit	Metabolism and energy
O2.UC28-2_GL0209994	3.05201	9,84175038577205e-07	9,58586487574197e-05	RDBE00244	HIGH	K03564	Thioredoxin peroxidase	Oxidative stress response
O2.UC20-1_GL0085446	2.17906	1,57125682802369e-06	0.000139128	RDBE01289	HIGH	K07749	Formyl-CoA transferase	Oxidative stress response
V1.CD8-0-PN_GL0031856	1.73464	7,53282529780368e-06	0.000386156	RDBE00265	HIGH	K00384	Thioredoxin peroxidase	Oxidative stress response
O2.UC47-1_GL0217298	1.5402	0.00029098	0.00534743	RDBE01341	HIGH	K03322	Manganese transport protein	Oxidative stress response
1042403.BALAC2494_01064	1.50668	6,01887108827293e-05	0.00158443	RDBE01064	HIGH	K04047	Iron-binding ferritin-like antioxidant protein	Oxidative stress response
1042403.BALAC2494_00266	1.50237	0.00179995	0.0213799	RDBE00266	HIGH	K03386	Peroxiredoxin	Oxidative stress response
1042403.BALAC2494_01711	5.80842	2,53275238084859e-08	1,03310525780644e-05	RDBE01711	HIGH	K02909	Binds the 23S rRNA	Ribosome
O2.UC20-1_GL0158476	2.56311	2,75093605225722e-05	0.000893137	RDBE00865	0	K02902	50S ribosomal protein L28	Ribosome
1042403.BALAC2494_00826	2.32017	1,04618086667091e-07	1,8139504986363e-05	RDBE00826	HIGH	K02888	LSU ribosomal protein L21P	Ribosome
O2.UC12-1_GL0012234	2.2153	1,70763363737099e-05	0.000693015	RDBE00741	HIGH	K02961	SSU ribosomal protein S17P	Ribosome
O2.UC47-2_GL0061995	2.1958	3,79024404059152e-06	0.000230731	RDBE00135	HIGH	K05808	sigma 54 modulation protein ribosomal protein S30EA	Ribosome
O2.UC20-2_GL0072248	2.15417	4,40495235361735e-05	0.00122882	RDBE00768	0	K02913	50S ribosomal protein L33	Ribosome
O2.UC28-2_GL0108057	2.10557	1,64193009747678e-05	0.000693015	RDBE00725	0	K02948	SSU ribosomal protein S11P	Ribosome
1042403.BALAC2494_00737	1.91642	6,63951926692561e-05	0.00170181	RDBE00737	0	K02954	SSU ribosomal protein S14P	Ribosome
1042403.BALAC2494_00726	1.80705	0.000366495	0.0064903	RDBE00726	0	K02952	SSU ribosomal protein S13P	Ribosome
1042403.BALAC2494_00033	2.67439	3.03567e-05	0.000953787	RDBE00033	0	K07738	Transcriptional repressor NrdR	Transcription factors
O2.UC28-2_GL0191990	1.5322	0.000177981	0.00361154	RDBE00031	0	K01356	LexA repressor	Transcription factors
O2.UC30-2_GL0111219	2.66282	8,56025609179149e-07	9,2640993704499e-05	RDBE00728	0	K02518	Translation initiation factor IF-1	Miscellaneous
O2.UC20-1_GL0132534	2.19507	0.000228545	0.00436477	RDBE00488	HIGH	K03530	DNA-binding protein	Miscellaneous
1042403.BALAC2494_00770	1.68565	0.00215566	0.0244141	RDBE00770	HIGH	K04078	10 kDa chaperonin GROES	Miscellaneous
1075106.BLC1_1370	1.58886	0.00111684	0.0153212	RDBE01696	0	K07485	CRISPR-associated helicase, Cas3	Miscellaneous
O2.UC28-2_GL0169984	6.1661	5,26337457242532e-09	5,12652683354226e-06	RDBE02042	HIGH	Unknown	NA	Unknown
1042403.BALAC2494_01650	6.1617	3,18204904868514e-08	1,03310525780644e-05	RDBE01650	HIGH	Unknown	NA	Unknown
O2.UC17-1_GL0061697	4.21442	1,06461234094538e-07	1,8139504986363e-05	RDBE01434	HIGH	Unknown	NA	Unknown
1042403.BALAC2494_01769	3.06737	1,30366052263389e-07	1,8139504986363e-05	RDBE01769	HIGH	Unknown	NA	Unknown
O2.UC20-1_GL0036869	2.82671	8,15286575840898e-06	0.000397045	RDBE01812	HIGH	Unknown	NA	Unknown
O2.UC20-2_GL0068919	2.49095	3,15983010112626e-06	0.000218345	RDBE00589	HIGH	Unknown	NA	Unknown
1042403.BALAC2494_00344	2.4513	0.000176331	0.00361154	RDBE00344	HIGH	Unknown	NA	Unknown
1042403.BALAC2494_01425	2.19238	4,77943292811119e-06	0.000273833	RDBE01425	0	Unknown	NA	Unknown
1042403.BALAC2494_02061	2.18913	3,23353380125096e-05	0.000984207	RDBE02061	HIGH	Unknown	NA	Unknown
1042403.BALAC2494_00925	2.05376	2,21536784519268e-05	0.000829911	RDBE00925	HIGH	Unknown	NA	Unknown
442563.BLA_0067	2.00646	2,65873445616541e-05	0.000893137	RDBE01044	HIGH	Unknown	NA	Unknown
O2.UC20-1_GL0129679	1.88191	0.000347181	0.00626211	RDBE01415	0	K08987	NA	Unknown

## Sheet: S_thermo
chr	logFC	P.Value	adj.P.Val	IGC_function
O2.UC56-0_GL0095373	3.1158	5,53691041825374e-05	0.00904776	transposase
O2.UC17-1_GL0058180	3.00437	0.000196414	0.0110366	Csbd family
V1.UC31-4_GL0064406	2.93479	6,5358889881899e-06	0.00457447	DNA binding protein
264199.stu1343	2.93169	1,62674533474183e-05	0.0047989	reductase
O2.UC56-0_GL0026114	2.86369	6,39768750982173e-05	0.00904776	ATP binding to DnaK triggers the release of the substrate protein, thus completing the reaction cycle. Several rounds of ATP-dependent interactions between DnaJ, DnaK and GrpE are required for fully efficient folding. Also involved, together with DnaK and GrpE, in the DNA replication of plasmids through activation of initiation proteins (By similarity)
V1.CD18-3_GL0006542	2.78327	1,59840255022064e-05	0.0047989	CBS domain protein
O2.UC30-0_GL0131171	2.64361	2,05978710005381e-05	0.0048611	DTDP-4-dehydrorhamnose 3,5-epimerase
O2.UC17-1_GL0097332	2.62925	9,96787125820484e-05	0.00904776	Ribosomal subunit interface protein
O2.UC17-1_GL0127170	2.62745	0.00040032	0.0181683	universal stress protein
V1.CD3-0-PT_GL0075118	2.51635	3,81924572525237e-05	0.00751118	DNA-binding protein that represses the expression of many genes that are induced as cells make the transition from rapid exponential growth to stationary phase. It is a GTP-binding protein that senses the intracellular GTP concentration as an indicator of nutritional limitations. At low GTP concentration it no longer binds GTP and stop to act as a transcriptional repressor (By similarity)
V1.UC31-4_GL0050537	2.42213	7,75334044766278e-06	0.00457447	NA
V1.UC11-0_GL0051534	2.39094	9,36143014420861e-05	0.00904776	Chloride channel family
V1.CD32-4_GL0094902	2.38174	0.000180613	0.0108107	H( )-stimulated, divalent metal cation uptake system (By similarity)
O2.UC17-1_GL0043983	2.35777	0.000383667	0.0181091	Binds to Cpn60 in the presence of Mg-ATP and suppresses the ATPase activity of the latter (By similarity)
V1.FI27_GL0152663	2.32821	0.000138575	0.00961876	The purine nucleoside phosphorylases catalyze the phosphorolytic breakdown of the N-glycosidic bond in the beta- (deoxy)ribonucleoside molecules, with the formation of the corresponding free purine bases and pentose-1-phosphate (By similarity)
O2.UC23-2_GL0087318	2.32544	0.000132962	0.00961876	Lipoate-protein ligase
O2.UC17-1_GL0102839	2.32258	0.000241675	0.012399	ATP-dependent Clp protease ATP-binding subunit
V1.FI10_GL0048925	2.32008	0.00143537	0.0307951	Transposase
O2.UC23-2_GL0008714	2.31656	0.000220622	0.0118334	alkaline shock protein
O2.UC17-1_GL0051775	2.31603	9,42275880837867e-05	0.00904776	Removes N-terminal dipeptides sequentially from polypeptides having unsubstituted N-termini provided that the penultimate residue is proline (By similarity)
V1.CD7-4_GL0109236	2.30964	0.00313992	0.0437965	NA
V1.CD7-4_GL0042348	2.23042	0.000122866	0.00961876	Pfam:DUF419
V1.FI27_GL0103415	2.19059	7,22949095335478e-05	0.00904776	Phosphorylation of dTMP to form dTDP in both de novo and salvage pathways of dTTP synthesis (By similarity)
O2.UC17-1_GL0094730	2.1884	0.000183232	0.0108107	Catalyzes the attachment of serine to tRNA(Ser). Is also able to aminoacylate tRNA(Sec) with serine, to form the misacylated tRNA L-seryl-tRNA(Sec), which will be further converted into selenocysteinyl-tRNA(Sec) (By similarity)
O2.UC23-2_GL0099704	2.18595	0.000572843	0.0225318	Aldolase
O2.UC17-1_GL0118914	2.18105	0.0003373	0.0165839	Phosphoglycerate mutase
MH0383_GL0134370	2.17983	0.000136235	0.00961876	DNA binding protein
O2.UC17-1_GL0086258	2.13413	0.000747239	0.0226946	Acts as a chaperone (By similarity)
O2.UC17-1_GL0008384	2.12565	0.000152954	0.010027	phosphoserine phosphatase
V1.UC38-0_GL0153181	2.08644	0.0010286	0.0260205	phosphocarrier protein (HPr
V1.FI33_GL0040982	2.07595	0.00139689	0.0305247	Participates actively in the response to hyperosmotic and heat shock by preventing the aggregation of stress-denatured proteins, in association with DnaK and GrpE. It is the nucleotide exchange factor for DnaK and may function as a thermosensor. Unfolded proteins bind initially to DnaJ
V1.CD32-4_GL0039722	2.07204	0.000707688	0.0226946	ATP binding to DnaK triggers the release of the substrate protein, thus completing the reaction cycle. Several rounds of ATP-dependent interactions between DnaJ, DnaK and GrpE are required for fully efficient folding. Also involved, together with DnaK and GrpE, in the DNA replication of plasmids through activation of initiation proteins (By similarity)
V1.FI30_GL0205448	2.05883	0.000637458	0.0226285	NA
O2.UC17-1_GL0088743	2.05039	0.000718993	0.0226946	Transglycosylase-associated protein
O2.UC17-1_GL0004135	2.04928	0.000843755	0.0237055	tyrosine recombinase. Not involved in the cutting and rejoining of the recombining DNA molecules on dif(SL) site (By similarity)
O2.UC17-1_GL0043982	1.9889	0.00129711	0.0305247	Prevents misfolding and promotes the refolding and proper assembly of unfolded polypeptides generated under stress conditions (By similarity)
O2.UC17-1_GL0023141	1.98832	0.0013408	0.0305247	phosphoribosylglycinamide formyltransferase
O2.UC17-1_GL0100067	1.98517	8,27459105002331e-05	0.00904776	diacylglycerol kinase
V1.UC47-4_GL0020443	1.97693	0.00162704	0.0341697	Catalyzes a reversible aldol reaction between acetaldehyde and D-glyceraldehyde 3-phosphate to generate 2-deoxy- D-ribose 5-phosphate (By similarity)
O2.UC17-1_GL0035231	1.95141	0.000669558	0.0226285	ATP-dependent specificity component of the Clp protease. It directs the protease to specific substrates. Can perform chaperone functions in the absence of ClpP (By similarity)
O2.UC17-1_GL0025656	1.94889	0.000496129	0.0209083	Histidine kinase
MH0383_GL0142525	1.94604	0.000671183	0.0226285	Involved in the synthesis of autoinducer 2 (AI-2) which is secreted by bacteria and is used to communicate both the cell density and the metabolic potential of the environment. The regulation of gene expression in response to changes in cell density is called quorum sensing. Catalyzes the transformation of S-ribosylhomocysteine (RHC) to homocysteine (HC) and 4,5- dihydroxy-2,3-pentadione (DPD) (B…
V1.CD7-4_GL0105979	1.92865	0.00171307	0.0342614	DNA protection during starvation protein
V1.FI33_GL0077973	1.92639	0.000622009	0.0226285	pts system
264199.stu0458	1.92274	0.000531572	0.0216295	NA
O2.UC23-2_GL0139638	1.90758	0.000429316	0.0187627	Releases the supercoiling and torsional tension of DNA, which is introduced during the DNA replication and transcription, by transiently cleaving and rejoining one strand of the DNA duplex. Introduces a single-strand break via transesterification at a target site in duplex DNA. The scissile phosphodiester is attacked by the catalytic tyrosine of the enzyme, resulting in the formation of a DNA-(5'…
O2.UC37-2_GL0076408	1.90212	0.00218101	0.0369549	Glycosyl hydrolase, family 25
1051074.STH8232_1775	1.89781	0.00324867	0.0437965	NA
O2.UC17-1_GL0060598	1.89587	0.000919479	0.0246587	Catalyzes the synthesis of GMP from XMP (By similarity)
O2.UC40-1_GL0139589	1.88588	0.00100851	0.0260205	lema family
O2.UC17-1_GL0001092	1.87579	0.00130381	0.0305247	Pyridine nucleotide-disulfide oxidoreductase
299768.str0862	1.84527	0.00309485	0.0437965	NA
O2.UC17-1_GL0073514	1.84451	0.0021433	0.0369549	Csbd family
O2.UC17-1_GL0118915	1.83253	0.000822269	0.0236653	YbaK ebsC protein
O2.UC17-1_GL0025698	1.81869	0.00167953	0.0341697	NA
O2.UC48-0_GL0162548	1.81239	0.00137036	0.0305247	ABC transporter (Permease
O2.UC17-1_GL0058454	1.80698	0.00253151	0.0408866	ABC transporter
V1.CD32-4_GL0050173	1.80593	0.00103641	0.0260205	E1 component, alpha subunit
O2.UC17-1_GL0083797	1.80506	0.00272408	0.0417456	phosphoribosylformylglycinamidine synthase
264199.stu0894	1.80425	0.00119203	0.0293041	Endonuclease that specifically degrades the RNA of RNA- DNA hybrids (By similarity)
O2.UC17-1_GL0090476	1.79614	0.00342948	0.0451694	nudix family
1051074.STH8232_1695	1.78368	0.000647728	0.0226285	NA
O2.UC17-1_GL0098680	1.74789	0.00248814	0.0407778	ATP-dependent RNA helicase
O2.UC17-1_GL0003390	1.74488	0.000777505	0.0229364	NA
O2.UC17-1_GL0058455	1.74248	0.00349838	0.0451694	ABC transporter, ATP-binding protein
V1.CD32-4_GL0002615	1.73718	0.00294161	0.0428417	p-type atpase
O2.UC17-1_GL0073377	1.73282	0.00269622	0.0417456	NA
O2.UC17-1_GL0106845	1.71781	0.00138886	0.0305247	Exhibits a very high intrinsic GTPase hydrolysis rate. Involved in the addition of a carboxymethylaminomethyl (cmnm) group at the wobble position (U34) of certain tRNAs, forming tRNA- cmnm(5)s(2)U34 (By similarity)
O2.UC17-1_GL0095613	1.70406	0.00372418	0.0462583	3-dehydroquinate synthase
O2.UC17-1_GL0068895	1.69344	0.00212279	0.0369549	Cysteine desulfurase
O2.UC17-1_GL0004133	1.69017	0.00217445	0.0369549	Participates in chromosomal partition during cell division. May act via the formation of a condensin-like complex containing Smc and ScpA that pull DNA away from mid-cell into both cell halves (By similarity)
V1.UC38-0_GL0061222	1.68559	0.00180244	0.0348668	stage 0 sporulation protein yaaT
O2.UC17-1_GL0031125	1.68501	0.00200684	0.0369549	Catalyzes the transfer of a lysyl group from L-lysyl- tRNA(Lys) to membrane-bound phosphatidylglycerol (PG), which produces lysylphosphatidylglycerol (LPG), a major component of the bacterial membrane with a positive net charge. LPG synthesis contributes to bacterial virulence as it is involved in the resistance mechanism against cationic antimicrobial peptides (CAMP) produces by the host's immun…
O2.UC17-1_GL0106156	1.67496	0.00265386	0.0417456	Methyltransferase
O2.UC48-0_GL0313616	1.67354	0.00381695	0.0469167	decarboxylase family
V1.CD32-4_GL0067199	1.66857	0.00219224	0.0369549	ATP-binding protein
O2.UC23-2_GL0081278	1.6558	0.0029175	0.0428417	pyrimidine-nucleoside phosphorylase
O2.UC17-1_GL0108979	1.65393	0.00407599	0.0485825	Signal peptidase i
O2.UC17-1_GL0068327	1.6433	0.00224832	0.0373665	Fructokinase
O2.UC23-2_GL0044868	1.58874	0.00178347	0.0348668	NA
V1.UC38-0_GL0121863	1.57392	0.00289649	0.0428417	ATP cone domain protein
O2.UC17-1_GL0125207	1.55861	0.00365021	0.0458217	Catalyzes the reversible oxidation of malate to oxaloacetate (By similarity)
MH0003_GL0006772	1.54857	0.00355996	0.0451694	membrane
V1.UC25-0_GL0028308	1.53828	0.00326618	0.0437965	DNA-dependent RNA polymerase catalyzes the transcription of DNA into RNA using the four ribonucleoside triphosphates as substrates (By similarity)
V1.CD32-4_GL0024009	1.53642	0.00399357	0.0480858	NA
264199.stu0346	1.53539	0.00217803	0.0369549	decarboxylase
O2.UC17-1_GL0082892	1.52823	0.00256407	0.0408866	Catalyzes the formation of N(7)-methylguanine at position 46 (m7G46) in tRNA (By similarity)
O2.UC17-2_GL0073952	1.52788	0.00202341	0.0369549	Allows the formation of correctly charged Gln-tRNA(Gln) through the transamidation of misacylated Glu-tRNA(Gln) in organisms which lack glutaminyl-tRNA synthetase. The reaction takes place in the presence of glutamine and ATP through an activated gamma-phospho-Glu-tRNA(Gln) (By similarity)
O2.UC37-2_GL0038801	1.51854	0.00278609	0.0421485	NA
O2.UC36-0_GL0023417	1.50705	0.00297713	0.0428417	NA
