# Supplementary material for: Human gut metatranscriptome changes induced by a fermented milk product are associated with improved tolerance to a flatulogenic diet
Source: Comput Struct Biotechnol J. 2022 Apr 5;20:1632–41. doi: 10.1016/j.csbj.2022.04.001 (PMC9014321; doi:10.1016/j.csbj.2022.04.001)
Supplement: Supplementary data 4 [file mmc4.xlsx]

## Sheet: Sheet1
pathway	pval	padj	ES	NES	size
ko00190|Oxidative phosphorylation	0	1e-05	0.82769	2.52005	17
ko00680|Methane metabolism	0	4e-05	0.48678	2.16909	81
M00567|Methanogenesis, CO2 to methane	0	6e-05	0.64288	2.34905	31
M00563|Methanogenesis, methylamine/dimethylamine/trimethylamine to methane	0.0015	0.0273	0.74466	1.93976	10
ko03009|Ribosome biogenesis	0.0012	0.0273	-0.5404	-1.7794	31
ko00860|Porphyrin and chlorophyll metabolism	0.0025	0.0387	0.52642	1.8837	29
ko03008|Ribosome biogenesis in eukaryotes	0.0032	0.0426	-0.6588	-1.7746	14
ko00340|Histidine metabolism	0.004	0.0469	-0.6963	-1.7465	11
